# Supplementary material for: Copy number variations in candidate genomic regions confirm genetic heterogeneity and parental bias in Hirschsprung disease
Source: Orphanet J Rare Dis. 2019 Nov 25;14:270. doi: 10.1186/s13023-019-1205-3 (PMC6878652; doi:10.1186/s13023-019-1205-3)
Supplement: Supplementary file 2 — Additional file 2. “Frequencies of CNVs detected in our sample compared to those for controls from gnomAd and DDD”. Comparison of all the aberrations detected by aCGH in our study and the frequencies reported for controls in two databases. [file 13023_2019_1205_MOESM2_ESM.xlsx]

## Sheet: Foglio1
ADDITIONAL TABLE 2. Frequencies of CNVs detected in our sample compared to those for controls from gnomAd and DDD
Chromosomal region (chr:start-end)	candidate region	aberration type	mean size (Kb)1	reported on DGV2	total calls in the sample	variant calls (#)	frequencies of CNVs3,4			P value
							cases	controls (gnomAD)	controls (DDD)5	cases vs gnomAD controls	cases vs DDD controls5
1:146638075-147824207	genome (1q21)	loss	2078.8	N	1	21	0.0169492	-	-	-	-
3:50161771-50618134	3p21	gain	459.308	N	1	46	0.0169492	-	-	-	-
3:51452049-51647312	3p21	loss	197.703	N	1	58	0.0169492	-	-	-	-
3:51458492-51665134	3p21	loss	209.077	N	1	24	0.0169492	-	-	-	-
4:41746863-41751291	PHOX2B	loss	4.8	N	1	69	0.0169492	-	-	-	-
4:41748211-41753993	PHOX2B	gain	6.1595	N	1	47	0.0169492	-	-	-	-
5:7656467-8124532	genome (5p15)	loss	864.437	N	1	81	0.0169492	-	-	-	-
5:69288477-70309855	genome (5q13)	gain	1532.08	Y (freq ≥5%)	1	18	0.0169492	-	0.00673985	-	0.873
6:148651353-150170473	6q25.1	loss	1736.64	N	1	25	0.0169492	-	-	-	-
7:63449575-75986814	genome (7q11)	loss	13263.9	N	1	59	0.0169492	-	-	-	-
7:84217007-84225649	SEMA3A/SEMA3D	loss	11.3795	Y (freq < 1%)	1	5	0.0169492	0.002369	-	0.1368	-
7:84594683-84607065	SEMA3A/SEMA3D	loss	15.7	N	1	28	0.0169492	-	-	-	-
8:32532001-32532545	NRG1	gain	1.024	N	1	14	0.0169492	-	-	-	-
8:32597644-32598929	NRG1	loss	1.67	N	1	29	0.0169492	-	-	-	-
9:43659247-43659512	genome (9p11)	loss	1256.4	Y (freq ≥5%)	3	38, 78, 80	0.0508475	0.1852	0.0222109	0.0061	0.2956
9:43659247-43659512	genome (9p11)	gain	1256.4	Y (freq ≥5%)	1	70	0.0169492	-	0.0100587	-	0.5968
9:109273643-109275694	9q31	loss	42.26	N	1	27	0.0169492	-	-	-	-
9:109336464-109348467	9q31	gain	15.1	N	1	20	0.0169492	-	-	-	-
9:110130442-110370427	9q31	loss	242.51	N	1	26	0.0169492	-	-	-	-
9:110381888-110401999	9q31	gain	22.552	N	1	1	0.0169492	-	-	-	-
9:112078131-112089193	9q31	loss	13.7905	N	1	42	0.0169492	-	-	-	-
9:113025039-113029430	9q31	loss	6.4445	Y (freq ≥5%)	1	77	0.0169492	0.1926	0.000240125	<0.0001	<0.0001
10:29939955-30822470	genome (10p11)	gain	1318.08	N	1	15	0.0169492	-	-	-	-
10:43435867-60812533	RET	loss	18070.7	N	1	2	0.0169492	-	-	-	-
10:43473690-43474033	RET	gain	0.8655	N	1	61	0.0169492	-	-	-	-
10:43474436-43483543	RET	loss	9.4275	N	1	65	0.0169492	-	-	-	-
10:43550696-43621994	RET	gain	71.415	N	1	48	0.0169492	-	-	-	-
10:43572551-43573368	RET	gain	1.345	N	1	3	0.0169492	-	-	-	-
10:43573685-43574005	RET	gain	0.53	N	1	60	0.0169492	-	-	-	-
10:43589687-62786887	RET	loss	19558.2	N	1	4	0.0169492	-	-	-	-
10:43630181-43636329	RET	gain	6.392	N	1	66	0.0169492	-	-	-	-
10:43679892-43680816	RET	loss	1.0795	N	3	6, 8, 30	0.0508475	-	-	-	-
10:43684681-43718450	RET	gain	33.906	N	1	49	0.0169492	-	-	-	-
10:43685614-43715348	RET	gain	30.3875	N	1	9	0.0169492	-	-	-	-
10:43691613-43713132	RET	gain	22.114	N	1	11	0.0169492	-	-	-	-
12:80226392-80589429	genome (12q21)	gain	764.376	N	1	16	0.0169492	-	-	-	-
13:78465278-78484576	EDNRB	gain	19.6775	N	1	52	0.0169492	-	-	-	-
14:36983123-36994136	NKX2-1	gain	529.466	N	1	50	0.0169492	-	-	-	-
15:20848460-22173977	genome (15q11)	loss	1783.77	Y (freq ≥5%)	4	22, 33, 39, 76	0.0678	-	0.0367628	-	0.359
15:20848460-22432687	genome (15q11)	gain	2207.92	Y (freq ≥5%)	6	13, 37, 45, 54, 67, 74	0.1017	-	0.0678581	-	0.44
15:58257674-59009890	genome (15q21)	gain	1178.06	N	1	35	0.0169492	-	-	-	-
16:82200334-82202467	16q23.3	gain	5.2915	N	1	43	0.0169492	-	-	-	-
19:4205366-18310693	NRTN	gain	15862.9	N	1	34	0.0169492	-	-	-	-
19:5819037-18310693	NRTN	gain	14206.1	N	1	31	0.0169492	-	-	-	-
19:5821171-5832504	NRTN	gain	12.1315	N	1	51	0.0169492	-	-	-	-
19:5822193-5832504	NRTN	gain	10.686	N	1	10	0.0169492	-	-	-	-
19:5822193-5832928	NRTN	gain	447.059	N	1	53	0.0169492	-	-	-	-
19:5825458-5831976	NRTN	gain	7.059	N	1	12	0.0169492	-	-	-	-
19:30888070-30891329	19q12	gain	5.848	N	1	36	0.0169492	-	-	-	-
19:31954093-31966036	19q12	loss	14.244	N	1	82	0.0169492	-	-	-	-
21:9833187-11096086	genome (21p11)	loss	3029.39	N	1	7	0.0169492	-	-	-	-
21:14629063-48080926	21q22	gain	19205.2	N	3	40, 68, 83	0.0508475	Down s.	Down s.	-	-
22:16054691-18807881	22q11.2	gain	2793.77	N	1	62	0.0169492	-	-	-	-
22:18628019-18807881	22q11.2	gain	235.808	N	1	55	0.0169492	-	-	-	-
22:18661724-18807881	22q11.2	gain	203.558	N	1	71	0.0169492	-	-	-	-
22:18661724-18920001	22q11.2	gain	307.329	Y (freq ≥5%)	1	32	0.0169492	-	-	-	-
22:20345868-20499789	22q11.2	gain	250.852	Y (freq ≥5%)	1	56	0.0169492	-	-	-	-
22:20345868-20659606	22q11.2	gain	360.543	N	1	63	0.0169492	-	-	-	-
22:20345868-21778882	22q11.2	loss	1465.09	N	1	75	0.0169492	-	-	-	-
22:21494163-21704972	22q11.2	gain	274.565	N	3	57, 64, 72	0.0508475	-	-	-	-
22:22417683-23228483	22q11.2	loss	848.498	Y (freq ≥5%)	1	17	0.0169492	0	0.000255297	0.0077	0.0003
22:22781091-23228483	22q11.2	loss	501.791	Y (freq ≥5%)	2	23, 41	0.0338983	0	0.00112331	<0.0001	<0.0001
22:23056562-23228483	22q11.2	loss	138.837	Y (freq ≥5%)	1	73	0.0169492	0.00013	0.00117437	0.0154	0.1102
22:25672585-25892401	22q11.2	loss	345.986	Y (freq ≥5%)	1	79	0.0169492	0.00846337	0.0116926	0.3979	0.7078
22:25672585-25892401	22q11.2	gain	345.986	Y (freq ≥5%)	2	19, 44	0.0338983	-	0.021496	-	0.8366
1 the mean size is calculated as the mean between the inner probes and the outer probes sizes
2 we considered CNVs as compatible with those reported on DGV if relaxing conditions were met, namely overlap ≥80% and not differing for more than two probes, while for the high density dataset we considered CNVs as compatible when they did not differ for any probe
3 for DDD we considered only controls, while the gnomAD sampleset includes unrelated individuals with rates of diseases roughly equivalent to the general population. GnomAD frequencies refer to the European population.
4 when we found more than one CNV compatible with our aberration in gnomAD or DDD, we summed up the frequencies of the variants within each single database.
5 to calculate the frequency and carry out the association analysis for the DDD database we pooled together samples by Coe et al. 2014 [22] and by Cooper et al. 2011 [23]
